# Supplementary material for: Which Suture to Choose in Hepato-Pancreatic-Biliary Surgery? Assessment of the Influence of Pancreatic Juice and Bile on the Resistance of Suturing Materials—In Vitro Research
Source: Biomedicines. 2022 May 2;10(5):1053. doi: 10.3390/biomedicines10051053 (PMC9139064; doi:10.3390/biomedicines10051053)
Supplement: Supplementary file 1 [file biomedicines-10-01053-s001.zip]

Archive with 1 entries (1 files):
- biomedicines-1676877-supplementary.pdf
